# Supplementary material for: A meta-review of literature reviews assessing the capacity of patients with severe mental disorders to make decisions about their healthcare
Source: BMC Psychiatry. 2020 Jun 30;20:339. doi: 10.1186/s12888-020-02756-0 (PMC7324958; doi:10.1186/s12888-020-02756-0)
Supplement: Supplementary file 1 — Additional file 1. Meta- review search strategy. [file 12888_2020_2756_MOESM1_ESM.odt]

Appendix 1
Meta- review search strategy

Databases
CINAHL, hits (n)
PubMed, hits (n)
PsycInfo, hits (n) 
Scopus, hits (n)
#
Search terms, strategy


Limit #9 #13 #19 #20 #22 #23 to English language, Review [any], Journal article, Humans


1
mental illness


2
mental disorder


3
psychiatric illness


4
psychiatric disorder


5
decision making capacity


6
healthcare 


7
health care


8
medical care


9
#1 OR #2 OR #3 OR #4 AND #5 AND #6 OR #7 OR #8
10
373
11
86
10
treatment 


11
intervention 


12
therapy 


13
#1 OR #2 OR #3 OR #4 AND #5 AND #8 OR #10 OR #11 OR #12
26
732
21
173
14
schizophrenia


15
psychosis


16
psychoses


17
psychotic disorder


18
schizophrenic disorder


19
#14 OR #15 OR #16 OR #17 OR #18 AND #5 AND #10 OR #11 OR #12
0
82
8
150
20
#14 OR #15 OR #16 OR #17 OR #18 AND #5 AND #6 OR #7 OR #8
0
66
0
68
21
bipolar disorder


22
#21 AND #5 AND #10 OR #11 OR #12
0
55
0
44
23
#21 AND #5 AND #6 OR #7 OR #8
0
44
0
24


Total hits per database (all search strategies)
36
1,352
40
545
Total hits
1,973
